# Supplementary material for: Bartonella Prevalence and Genome Sequences in Rodents in Some Regions of Xinjiang, China
Source: Appl Environ Microbiol. 2023 Mar 23;89(4):e01964-22. doi: 10.1128/aem.01964-22 (PMC10132096; doi:10.1128/aem.01964-22)
Supplement: Supplemental file 1 — Supplemental material. Download aem.01964-22-s0001.xlsx, XLSX file, 0.03 MB [file aem.01964-22-s0001.xlsx]

## Sheet: Sheet1
Table S1 Average Nucleotide Identity Values between type species
	B. capreoli DSM 21569	B. quintana MF1-1	B. senegalensis OS02	B. grahamii A1JPB	B. callosciuri DSM 28538	B. clarridgeiae 73	B. alsatica CIP 105477	B. apis BBC0244	B. taylorii IBS296	B. grahamii NCTC12860	AU18XJBT	B. vinsonii NCTC12905	B. henselae BM1374163	B. chomelii DSM 21431	B. grahamii ATCC 700132	AU55XJBT	B. elizabethae NCTC12898	B. apis BBC0178	B. queenslandensis AUST/NH15	B. taylorii M1	B. elizabethae Re6043vi	MM73XJBT.G	B. ancashensis 20.00	AU16XJBT	B. rochalimae BMGH	AU15XJBT	B. koehlerae C-29	B. kosoyi Tel Aviv	B. schoenbuchensis R1	B. krasnovii OE 1-1	B. birtlesii IBS325	B. krasnovii 51A_7	B. krasnovii 75A_4b	CM31XJBT	B. fuyuanensis DSM 100694	B. grahamii as4aup	B. bacilliformis KC584	MM73XJBT	B. florencae R4	B. doshiae NCTC12862	B. krasnovii B3512	AU4XJBT	B. krasnovii B714	AU5XJBT	ML70XJBT	B. rattaustraliani AUST/NH4	ML70XJBT.G	B. apis BBC0122	B. bovis 91-4
B. capreoli DSM 21569	100	80.1	79.55	79.31	79.57	80.71	79.87	74.77	80.17	79.34	79.24	79.82	79.82	96.48	79.3	78.95	78.95	74.77	78.92	80.15	78.95	78.81	77.97	79.12	80.17	79.1	79.64	78.96	96.98	79.01	79.71	79.03	78.99	79.22	78.9	79.32	80.69	79.33	79.52	79.97	79.02	79.37	78.94	79.12	79	78.92	79.2	74.73	90.77
B. quintana MF1-1	80.1	100	85.4	83.06	84.4	79.77	84.24	74.85	85.03	83.09	82.77	84.23	86.34	80.29	83.18	82.47	82.27	74.89	82.3	84.92	82.34	82.12	77.17	82.57	79.33	82.48	86.19	82.18	80.26	82.09	83.35	82.16	82.12	82.97	82.15	83.1	79.64	83.27	83.07	83.43	82.13	83.17	82.13	82.53	82.08	82.3	83.21	74.75	80.04
B. senegalensis OS02	79.55	85.4	100	82.81	83.81	79.31	83.84	74.78	84.19	82.93	82.9	83.75	89.48	79.52	82.9	82.74	82.43	74.69	82.34	84.2	82.45	82.65	77.16	82.87	78.96	82.82	88.97	82.49	79.49	82.71	83.45	82.9	82.33	82.81	81.82	82.82	79.16	84.18	83.94	82.7	82.36	82.78	82.36	82.86	82.57	82	84.16	74.7	79.45
B. grahamii A1JPB	79.31	83.06	82.81	100	83.28	79	83.36	74.58	84.83	99.46	94.6	84.38	83.23	79.15	99.5	89.27	88.4	74.53	88.5	84.79	88.46	88.34	76.94	89.65	78.69	89.84	82.88	88.56	79.16	87.86	83.64	87.84	87.92	94.39	88.09	99.46	78.77	83.65	83.94	83.66	87.9	97.71	87.9	89.59	88.22	81.89	83.46	74.58	79.13
B. callosciuri DSM 28538	79.57	84.4	83.81	83.28	100	79.35	84.97	74.72	85.64	83.46	83.1	85.06	84.27	79.55	83.38	82.57	82.31	74.76	82.6	85.58	82.27	82.45	77.05	82.93	78.93	82.94	83.98	82.47	79.5	82.47	84.36	82.46	82.3	83.32	82.21	83.33	79.15	84.49	84.11	83	82.37	83.16	82.39	82.99	82.53	83.28	84.24	74.7	79.5
B. clarridgeiae 73	80.71	79.77	79.31	79	79.35	100	79.4	74.89	79.52	78.99	78.9	79.41	79.51	80.72	79.01	78.68	78.67	74.93	78.78	79.48	78.72	78.46	77.5	78.68	88.57	78.65	79.51	78.47	80.63	78.48	79.23	78.51	78.54	78.94	78.74	78.97	79.83	79.01	78.92	79.36	78.53	78.96	78.54	78.66	78.45	78.6	78.91	74.76	80.62
B. alsatica CIP 105477	79.87	84.24	83.84	83.36	84.97	79.4	100	74.67	85.43	83.18	82.95	84.79	84.51	79.72	83.15	82.56	82.28	74.72	82.36	85.37	82.33	82.35	77.04	82.72	79.2	82.8	84.12	82.32	79.88	82.41	84.81	82.38	82.33	83.08	82.05	83.28	79.32	85.26	84.8	82.85	82.32	83.32	82.32	82.74	82.37	82.48	84.89	74.61	79.91
B. apis BBC0244	74.77	74.85	74.78	74.58	74.72	74.89	74.67	100	74.76	74.56	74.62	74.74	74.84	74.74	74.57	74.68	74.67	97.83	74.85	74.75	74.7	74.52	74.71	74.6	74.79	74.6	74.84	74.62	74.85	74.6	74.77	74.57	74.58	74.57	74.49	74.62	74.86	74.61	74.7	74.7	74.59	74.63	74.62	74.58	74.57	74.63	74.59	86.7	74.89
B. taylorii IBS296	80.17	85.03	84.19	84.83	85.64	79.52	85.43	74.76	100	85.12	84.61	86.09	84.92	80.02	84.96	83.63	83.04	74.81	82.95	98.96	83.03	83.45	77.33	83.76	79.25	83.89	84.65	83.28	79.95	83.11	87.64	83.17	83.02	84.67	83.05	84.94	79.3	85.13	85	84.97	83.06	84.69	83.04	83.79	83.45	83.23	84.75	74.66	79.84
B. grahamii NCTC12860	79.34	83.09	82.93	99.46	83.46	78.99	83.18	74.56	85.12	100	94.5	84.51	83.19	79.19	99.96	89.19	88.35	74.54	88.51	84.79	88.39	88.36	76.9	89.55	78.77	89.81	82.88	88.53	79.1	87.88	83.7	87.86	87.88	94.43	88.11	99.52	78.79	83.76	83.89	83.71	87.94	97.85	87.93	89.53	88.28	81.98	83.58	74.62	79.23
AU18XJBT	79.24	82.77	82.9	94.6	83.1	78.9	82.95	74.62	84.61	94.5	100	84.3	83.04	79.18	94.55	89.26	88.23	74.6	88.35	84.36	88.28	88.21	77	89.72	78.52	90.07	82.62	88.52	79.23	87.73	83.62	87.77	87.84	94.27	87.8	94.53	78.71	83.71	83.79	83.29	87.86	94.52	87.86	89.74	88.21	81.94	83.51	74.56	79.02
B. vinsonii NCTC12905	79.82	84.23	83.75	84.38	85.06	79.41	84.79	74.74	86.09	84.51	84.3	100	84.07	79.67	84.49	83.45	82.8	74.81	82.86	86.02	82.83	83.25	77.09	83.36	78.95	83.51	83.93	82.87	79.66	82.85	84.53	82.99	82.78	84.24	82.66	84.48	79.26	84.71	84.14	83.74	82.7	84.2	82.75	83.4	83.27	82.92	84.44	74.65	79.62
B. henselae BM1374163	79.82	86.34	89.48	83.23	84.27	79.51	84.51	74.84	84.92	83.19	83.04	84.07	100	79.85	83.2	82.89	82.36	74.73	82.69	84.91	82.41	82.43	77.14	83.05	79.33	83.07	91.88	83.01	79.9	82.36	83.76	82.45	82.29	83.08	82.08	83.15	79.32	84	83.83	83.18	82.27	83.13	82.3	83.01	82.47	82.33	83.84	74.64	79.85
B. chomelii DSM 21431	96.48	80.29	79.52	79.15	79.55	80.72	79.72	74.74	80.02	79.19	79.18	79.67	79.85	100	79.23	78.9	78.91	74.83	78.96	80.01	78.92	78.72	78	78.88	80.17	78.86	79.78	78.96	97.12	78.88	79.69	78.84	78.78	79.12	78.75	79.21	80.61	79.34	79.34	79.83	78.84	79.22	78.83	78.91	78.88	79.06	79.13	74.73	90.87
B. grahamii ATCC 700132	79.3	83.18	82.9	99.5	83.38	79.01	83.15	74.57	84.96	99.96	94.55	84.49	83.2	79.23	100	89.18	88.39	74.52	88.62	84.67	88.48	88.39	76.94	89.62	78.75	89.75	82.96	88.61	79.19	87.96	83.55	87.92	87.88	94.44	88.12	99.55	78.84	83.78	83.82	83.55	87.96	97.84	87.94	89.64	88.32	82	83.5	74.61	79.22
AU55XJBT	78.95	82.47	82.74	89.27	82.57	78.68	82.56	74.68	83.63	89.19	89.26	83.45	82.89	78.9	89.18	100	93.09	74.65	89.88	83.49	93.22	91.53	76.83	92.71	78.55	92.78	82.16	92.25	78.96	91.44	83.07	91.44	91.51	89.13	86.85	89.14	78.48	83.48	84.37	82.23	91.53	89.15	91.54	92.7	91.52	81.65	83.38	74.59	78.86
B. elizabethae NCTC12898	78.95	82.27	82.43	88.4	82.31	78.67	82.28	74.67	83.04	88.35	88.23	82.8	82.36	78.91	88.39	93.09	100	74.67	89.49	83.06	99.64	91.38	76.84	90.79	78.43	90.73	82.05	94.4	78.94	91.54	82.9	91.57	91.64	88.37	86.5	88.36	78.51	82.95	83.75	81.75	91.61	88.47	91.63	90.84	91.44	81.24	82.95	74.6	78.87
B. apis BBC0178	74.77	74.89	74.69	74.53	74.76	74.93	74.72	97.83	74.81	74.54	74.6	74.81	74.73	74.83	74.52	74.65	74.67	100	74.77	74.78	74.65	74.56	74.71	74.56	74.69	74.51	74.83	74.58	74.9	74.63	74.76	74.6	74.64	74.57	74.49	74.57	74.9	74.64	74.69	74.79	74.66	74.6	74.66	74.53	74.6	74.61	74.55	86.64	74.95
B. queenslandensis AUST/NH15	78.92	82.3	82.34	88.5	82.6	78.78	82.36	74.85	82.95	88.51	88.35	82.86	82.69	78.96	88.62	89.88	89.49	74.77	100	83.06	89.59	88.81	76.98	90.8	78.66	90.75	82.1	90.42	78.83	88.65	82.91	88.6	88.83	88.58	86.84	88.52	78.8	82.77	83.28	81.71	88.75	88.55	88.8	90.81	88.81	82.57	82.7	74.7	78.96
B. taylorii M1	80.15	84.92	84.2	84.79	85.58	79.48	85.37	74.75	98.96	84.79	84.36	86.02	84.91	80.01	84.67	83.49	83.06	74.78	83.06	100	83.11	83.3	77.33	83.77	79.23	83.8	84.61	83.28	79.95	82.95	87.73	83.14	83.08	84.5	83.02	84.85	79.47	85	84.89	84.85	83.12	84.4	83.11	83.81	83.35	83.22	84.67	74.64	79.93
B. elizabethae Re6043vi	78.95	82.34	82.45	88.46	82.27	78.72	82.33	74.7	83.03	88.39	88.28	82.83	82.41	78.92	88.48	93.22	99.64	74.65	89.59	83.11	100	91.48	76.89	90.8	78.48	90.8	81.93	94.49	78.91	91.66	82.81	91.7	91.75	88.5	86.49	88.44	78.51	82.84	83.63	81.71	91.76	88.51	91.77	90.83	91.52	81.32	82.83	74.59	78.84
MM73XJBT.G	78.81	82.12	82.65	88.34	82.45	78.46	82.35	74.52	83.45	88.36	88.21	83.25	82.43	78.72	88.39	91.53	91.38	74.56	88.81	83.3	91.48	100	76.82	90.12	78.28	90.17	81.97	90.58	78.72	94.49	83.02	94.44	94.59	88.14	86.13	88.29	78.34	85.09	84.04	82.22	94.61	88.2	94.6	90.14	98.49	81.38	84.27	74.44	78.86
B. ancashensis 20.00	77.97	77.17	77.16	76.94	77.05	77.5	77.04	74.71	77.33	76.9	77	77.09	77.14	78	76.94	76.83	76.84	74.71	76.98	77.33	76.89	76.82	100	76.98	77.52	76.85	77.2	76.74	77.95	77.08	77.16	77.07	76.99	76.88	76.88	76.9	79.01	76.98	77.11	77.13	77.12	76.97	77.16	76.92	76.8	76.76	76.7	74.58	77.99
AU16XJBT	79.12	82.57	82.87	89.65	82.93	78.68	82.72	74.6	83.76	89.55	89.72	83.36	83.05	78.88	89.62	92.71	90.79	74.56	90.8	83.77	90.8	90.12	76.98	100	78.57	99.57	82.29	91.95	78.92	89.99	83.25	89.96	90.09	89.57	87.42	89.56	78.44	83.39	83.91	82.26	90.03	89.57	90.03	99.99	90.13	82.01	83.32	74.53	78.84
B. rochalimae BMGH	80.17	79.33	78.96	78.69	78.93	88.57	79.2	74.79	79.25	78.77	78.52	78.95	79.33	80.17	78.75	78.55	78.43	74.69	78.66	79.23	78.48	78.28	77.52	78.57	100	78.5	79.29	78.45	80.13	78.34	79.21	78.45	78.32	78.71	78.52	78.72	79.39	78.75	78.94	79.07	78.36	78.87	78.31	78.54	78.29	78.43	78.78	74.71	80.16
AU15XJBT	79.1	82.48	82.82	89.84	82.94	78.65	82.8	74.6	83.89	89.81	90.07	83.51	83.07	78.86	89.75	92.78	90.73	74.51	90.75	83.8	90.8	90.17	76.85	99.57	78.5	100	82.24	91.88	78.9	89.94	83.29	90.05	90.11	89.92	87.47	89.87	78.45	83.43	84.13	82.5	90.11	89.74	90.08	99.55	90.16	81.97	83.3	74.55	78.76
B. koehlerae C-29	79.64	86.19	88.97	82.88	83.98	79.51	84.12	74.84	84.65	82.88	82.62	83.93	91.88	79.78	82.96	82.16	82.05	74.83	82.1	84.61	81.93	81.97	77.2	82.29	79.29	82.24	100	82.14	79.67	81.91	83.46	81.94	81.93	82.71	81.65	82.91	79.35	83.59	83.47	82.89	81.94	82.93	81.89	82.25	81.98	81.96	83.42	74.65	79.69
B. kosoyi Tel Aviv	78.96	82.18	82.49	88.56	82.47	78.47	82.32	74.62	83.28	88.53	88.52	82.87	83.01	78.96	88.61	92.25	94.4	74.58	90.42	83.28	94.49	90.58	76.74	91.95	78.45	91.88	82.14	100	78.9	90.8	82.81	90.74	90.78	88.56	86.75	88.53	78.43	83.14	83.75	82.2	90.79	88.54	90.88	91.94	90.58	81.65	82.99	74.48	78.78
B. schoenbuchensis R1	96.98	80.26	79.49	79.16	79.5	80.63	79.88	74.85	79.95	79.1	79.23	79.66	79.9	97.12	79.19	78.96	78.94	74.9	78.83	79.95	78.91	78.72	77.95	78.92	80.13	78.9	79.67	78.9	100	78.85	79.6	78.78	78.82	79.14	78.74	79.18	80.65	79.3	79.33	79.84	78.84	79.2	78.83	78.98	78.86	79	78.99	74.7	90.75
B. krasnovii OE 1-1	79.01	82.09	82.71	87.86	82.47	78.48	82.41	74.6	83.11	87.88	87.73	82.85	82.36	78.88	87.96	91.44	91.54	74.63	88.65	82.95	91.66	94.49	77.08	89.99	78.34	89.94	81.91	90.8	78.85	100	82.72	99.41	99.44	87.82	85.94	87.89	78.43	83.73	83.98	81.82	99.39	87.97	99.37	89.96	94.48	81.44	83.96	74.59	78.77
B. birtlesii IBS325	79.71	83.35	83.45	83.64	84.36	79.23	84.81	74.77	87.64	83.7	83.62	84.53	83.76	79.69	83.55	83.07	82.9	74.76	82.91	87.73	82.81	83.02	77.16	83.25	79.21	83.29	83.46	82.81	79.6	82.72	100	82.91	82.82	83.48	82.24	83.73	79.24	85.4	87.94	83.28	82.88	83.43	82.83	83.29	83.03	82.51	85.11	74.6	79.58
B. krasnovii 51A_7	79.03	82.16	82.9	87.84	82.46	78.51	82.38	74.57	83.17	87.86	87.77	82.99	82.45	78.84	87.92	91.44	91.57	74.6	88.6	83.14	91.7	94.44	77.07	89.96	78.45	90.05	81.94	90.74	78.78	99.41	82.91	100	99.51	87.85	86.04	87.83	78.52	83.92	84.15	81.93	99.52	87.95	99.53	90	94.46	81.53	83.97	74.55	78.77
B. krasnovii 75A_4b	78.99	82.12	82.33	87.92	82.3	78.54	82.33	74.58	83.02	87.88	87.84	82.78	82.29	78.78	87.88	91.51	91.64	74.64	88.83	83.08	91.75	94.59	76.99	90.09	78.32	90.11	81.93	90.78	78.82	99.44	82.82	99.51	100	87.87	85.97	87.92	78.49	83.67	83.7	81.69	99.89	87.99	99.91	90.07	94.63	81.4	83.68	74.6	78.76
CM31XJBT	79.22	82.97	82.81	94.39	83.32	78.94	83.08	74.57	84.67	94.43	94.27	84.24	83.08	79.12	94.44	89.13	88.37	74.57	88.58	84.5	88.5	88.14	76.88	89.57	78.71	89.92	82.71	88.56	79.14	87.82	83.48	87.85	87.87	100	88.21	94.37	78.79	83.42	83.73	83.22	87.92	94.42	87.88	89.53	88.19	82.02	83.37	74.56	79.07
B. fuyuanensis DSM 100694	78.9	82.15	81.82	88.09	82.21	78.74	82.05	74.49	83.05	88.11	87.8	82.66	82.08	78.75	88.12	86.85	86.5	74.49	86.84	83.02	86.49	86.13	76.88	87.42	78.52	87.47	81.65	86.75	78.74	85.94	82.24	86.04	85.97	88.21	100	88.08	78.42	82.31	82.37	81.72	86	87.99	85.99	87.42	86.18	81.31	82.13	74.41	78.81
B. grahamii as4aup	79.32	83.1	82.82	99.46	83.33	78.97	83.28	74.62	84.94	99.52	94.53	84.48	83.15	79.21	99.55	89.14	88.36	74.57	88.52	84.85	88.44	88.29	76.9	89.56	78.72	89.87	82.91	88.53	79.18	87.89	83.73	87.83	87.92	94.37	88.08	100	78.8	83.71	84	83.7	87.88	97.74	87.94	89.54	88.26	81.88	83.47	74.61	79.15
B. bacilliformis KC584	80.69	79.64	79.16	78.77	79.15	79.83	79.32	74.86	79.3	78.79	78.71	79.26	79.32	80.61	78.84	78.48	78.51	74.9	78.8	79.47	78.51	78.34	79.01	78.44	79.39	78.45	79.35	78.43	80.65	78.43	79.24	78.52	78.49	78.79	78.42	78.8	100	78.77	78.88	79.29	78.51	78.84	78.46	78.47	78.38	78.5	78.69	74.84	80.57
MM73XJBT	79.33	83.27	84.18	83.65	84.49	79.01	85.26	74.61	85.13	83.76	83.71	84.71	84	79.34	83.78	83.48	82.95	74.64	82.77	85	82.84	85.09	76.98	83.39	78.75	83.43	83.59	83.14	79.3	83.73	85.4	83.92	83.67	83.42	82.31	83.71	78.77	100	86.08	82.82	83.6	83.42	83.6	83.36	85.1	82.71	93.65	74.52	79.16
B. florencae R4	79.52	83.07	83.94	83.94	84.11	78.92	84.8	74.7	85	83.89	83.79	84.14	83.83	79.34	83.82	84.37	83.75	74.69	83.28	84.89	83.63	84.04	77.11	83.91	78.94	84.13	83.47	83.75	79.33	83.98	87.94	84.15	83.7	83.73	82.37	84	78.88	86.08	100	82.71	83.7	83.6	83.66	83.93	84.1	82.4	85.95	74.56	79.35
B. doshiae NCTC12862	79.97	83.43	82.7	83.66	83	79.36	82.85	74.7	84.97	83.71	83.29	83.74	83.18	79.83	83.55	82.23	81.75	74.79	81.71	84.85	81.71	82.22	77.13	82.26	79.07	82.5	82.89	82.2	79.84	81.82	83.28	81.93	81.69	83.22	81.72	83.7	79.29	82.82	82.71	100	81.72	83.34	81.73	82.32	82.24	81.57	82.55	74.65	79.73
B. krasnovii B3512	79.02	82.13	82.36	87.9	82.37	78.53	82.32	74.59	83.06	87.94	87.86	82.7	82.27	78.84	87.96	91.53	91.61	74.66	88.75	83.12	91.76	94.61	77.12	90.03	78.36	90.11	81.94	90.79	78.84	99.39	82.88	99.52	99.89	87.92	86	87.88	78.51	83.6	83.7	81.72	100	87.98	99.93	89.99	94.65	81.4	83.72	74.6	78.76
AU4XJBT	79.37	83.17	82.78	97.71	83.16	78.96	83.32	74.63	84.69	97.85	94.52	84.2	83.13	79.22	97.84	89.15	88.47	74.6	88.55	84.4	88.51	88.2	76.97	89.57	78.87	89.74	82.93	88.54	79.2	87.97	83.43	87.95	87.99	94.42	87.99	97.74	78.84	83.42	83.6	83.34	87.98	100	88	89.51	88.16	81.82	83.31	74.57	79.26
B. krasnovii B714	78.94	82.13	82.36	87.9	82.39	78.54	82.32	74.62	83.04	87.93	87.86	82.75	82.3	78.83	87.94	91.54	91.63	74.66	88.8	83.11	91.77	94.6	77.16	90.03	78.31	90.08	81.89	90.88	78.83	99.37	82.83	99.53	99.91	87.88	85.99	87.94	78.46	83.6	83.66	81.73	99.93	88	100	89.99	94.68	81.41	83.62	74.62	78.81
AU5XJBT	79.12	82.53	82.86	89.59	82.99	78.66	82.74	74.58	83.79	89.53	89.74	83.4	83.01	78.91	89.64	92.7	90.84	74.53	90.81	83.81	90.83	90.14	76.92	99.99	78.54	99.55	82.25	91.94	78.98	89.96	83.29	90	90.07	89.53	87.42	89.54	78.47	83.36	83.93	82.32	89.99	89.51	89.99	100	90.1	81.98	83.28	74.55	78.86
ML70XJBT	79	82.08	82.57	88.22	82.53	78.45	82.37	74.57	83.45	88.28	88.21	83.27	82.47	78.88	88.32	91.52	91.44	74.6	88.81	83.35	91.52	98.49	76.8	90.13	78.29	90.16	81.98	90.58	78.86	94.48	83.03	94.46	94.63	88.19	86.18	88.26	78.38	85.1	84.1	82.24	94.65	88.16	94.68	90.1	100	81.47	84.31	74.43	78.85
B. rattaustraliani AUST/NH4	78.92	82.3	82	81.89	83.28	78.6	82.48	74.63	83.23	81.98	81.94	82.92	82.33	79.06	82	81.65	81.24	74.61	82.57	83.22	81.32	81.38	76.76	82.01	78.43	81.97	81.96	81.65	79	81.44	82.51	81.53	81.4	82.02	81.31	81.88	78.5	82.71	82.4	81.57	81.4	81.82	81.41	81.98	81.47	100	82.43	74.65	78.79
ML70XJBT.G	79.2	83.21	84.16	83.46	84.24	78.91	84.89	74.59	84.75	83.58	83.51	84.44	83.84	79.13	83.5	83.38	82.95	74.55	82.7	84.67	82.83	84.27	76.7	83.32	78.78	83.3	83.42	82.99	78.99	83.96	85.11	83.97	83.68	83.37	82.13	83.47	78.69	93.65	85.95	82.55	83.72	83.31	83.62	83.28	84.31	82.43	100	74.48	79.09
B. apis BBC0122	74.73	74.75	74.7	74.58	74.7	74.76	74.61	86.7	74.66	74.62	74.56	74.65	74.64	74.73	74.61	74.59	74.6	86.64	74.7	74.64	74.59	74.44	74.58	74.53	74.71	74.55	74.65	74.48	74.7	74.59	74.6	74.55	74.6	74.56	74.41	74.61	74.84	74.52	74.56	74.65	74.6	74.57	74.62	74.55	74.43	74.65	74.48	100	74.76
B. bovis 91-4	90.77	80.04	79.45	79.13	79.5	80.62	79.91	74.89	79.84	79.23	79.02	79.62	79.85	90.87	79.22	78.86	78.87	74.95	78.96	79.93	78.84	78.86	77.99	78.84	80.16	78.76	79.69	78.78	90.75	78.77	79.58	78.77	78.76	79.07	78.81	79.15	80.57	79.16	79.35	79.73	78.76	79.26	78.81	78.86	78.85	78.79	79.09	74.76	100
ML69XJBT	79.37	83.35	84.23	83.84	84.53	78.99	85.16	74.62	85.22	84.06	83.96	84.69	84.22	79.25	83.96	83.6	82.93	74.63	82.85	85.12	82.93	85.07	76.83	83.55	78.75	83.61	83.63	83.07	79.25	83.9	85.4	83.98	83.65	83.58	82.36	83.93	78.83	98.39	86.12	82.93	83.7	83.54	83.66	83.52	85.25	82.65	93.74	74.48	79.22
B. tribocorum CIP 105476	78.9	82.28	82.69	88.89	82.68	78.49	82.3	74.57	83.64	88.94	89	83.36	82.94	78.8	89.01	91.03	90.34	74.53	91.66	83.55	90.43	89.56	76.77	93.3	78.43	93.29	82.2	93.62	78.74	89.45	82.97	89.54	89.52	89.02	87.17	88.84	78.52	83.44	83.85	82.21	89.54	88.99	89.58	93.31	89.64	81.94	83.28	74.57	78.6
ML71XJBT	79.41	83.32	84.12	83.82	84.52	79.03	85.23	74.62	85.2	83.97	83.91	84.62	84.13	79.3	84	83.67	82.88	74.63	82.79	85.03	82.83	84.98	76.86	83.48	78.74	83.51	83.64	83.03	79.24	83.89	85.35	83.94	83.64	83.54	82.42	83.9	78.77	98.33	86.12	82.89	83.68	83.5	83.55	83.48	85.15	82.66	93.76	74.54	79.27
Highlight ANI≥95%
[truncated: 3 more columns]
